# Supplementary material for: Theoretical Study of the Mechanism of the Formation of Azomethine Ylide from Isatine and Sarcosine and Its Reactivity in 1,3-Dipolar Cycloaddition Reaction with 7-Oxabenzonorbornadiene
Source: Int J Mol Sci. 2024 Jun 13;25(12):6524. doi: 10.3390/ijms25126524 (PMC11203580; doi:10.3390/ijms25126524)
Supplement: Supplementary file 1 [file ijms-25-06524-s001.zip]

Archive with 1 entries (1 files):
- ijms-3051809-supplementary.pdf
